# Supplementary material for: Relationship between sociodemographic, clinical, and laboratory characteristics and severity of COVID-19 in pediatric patients
Source: PLoS One. 2024 May 7;19(5):e0283037. doi: 10.1371/journal.pone.0283037 (PMC11075884; doi:10.1371/journal.pone.0283037)
Supplement: S1 Data — (XLS) [file pone.0283037.s002.xls]

## Sheet: Sheet1
Age (years)	Weight (grams)	Height (cm)	Dias de sintomas antes de la atencion medica	Dias de sintomas antes del diagnostico	Dias de fiebre	Dias de Tos	Dias de Dificultad Respiratoria	Dias de dolor faringeo	Dias de fatiga	Dias de rinorrea	Dias congestión nasal	Dias de Diarrea	Dias de vomitos	FR/min al ingreso	SpO2 al ingreso	Temperatura °C	Glob Blancos totales	Hb ingreso	Plaquetas	PCR mg/dL Ingreso	Na Ingreso	K ingreso	%Linfocitos	Linf totales	ALT	AST	DIAS DE INTERNACION	COVID + (PCR-RT)	Hosp/ UTIP/ UCINT	Sexo	Ciudad	Area de vivienda	Ingresos Familiares	Vacuna Influenza Vigente	Educacion padres	base1	Eritema Faringeo	Lesiones cutaneas	Movimientos epilepticos	Deshidratacion	Cianosis	Alet nasal	Esterto crep	Sibilancias	pcr_reac1	bmi	altitud	educa1	fiebre
1	7625	80	7	10	0	0	0	0	0	0	0	7	1	28	82	37	15000	9.7	219000	8	131	4.2	6	900	50	62	29	Positivo	Cuidados intensivos	Masculino	Santa Cruz	rural	< 2500Bs	No		C/enf. base	No	No	No	Si	No	No	No	No	7-24mg/dL	11.9141	Lowlands(<500m)		No
1	12000	95	6	9	6	6	1	0	3	0	0	0	0	68	70	36.7	23000	9.7	173000	128	144	3.9	21	4830	29	18	18	Positivo	Cuidados intensivos	Masculino	Santa Cruz	rural	< 2500Bs	No	Secundaria	C/enf. base	No	No	No	No	Si	No	Si	No	>64mg/dL	13.2964	Lowlands(<500m)	Secondary	Si
1	6900	79	4	12	4	2	2	0	1	1	0	4	2	35	87	38	16200	7.8	661000	128	120	2.9	35	5670	84	43	15	Positivo	Cuidados intensivos	Femenino	Santa Cruz	rural	< 2500Bs	No	Ninguno	C/enf. base	No	No	No	Si	Si	No	Si	No	>64mg/dL	11.0559	Lowlands(<500m)	None-Primary	Si
0	6100	60	7	10	7	0	0	0	0	0	0	0	0	28	98	37	18600	9.2	110000	96	132	4.5	15	2790	24	15	23	Positivo	Cuidados intensivos	Femenino	Santa Cruz	rural	2500-5000Bs	No		C/enf. base	No	No	No	No	No	No	No	No	>64mg/dL	16.9444	Lowlands(<500m)		Si
9	37000	143	10	11	7	0	0	0	0	0	0	0	0	22	98	36.8	6200	12.8	130000	64	145	3.6	19	1178	293	166	25	Positivo	Cuidados intensivos	Masculino	Santa Cruz	rural	2500-5000Bs	No	Primaria	C/enf. base	No	No	No	No	No	No	No	No	25-64mg/dL	18.0938	Lowlands(<500m)	None-Primary	Si
1	13000	86	0	4	0	0	0	0	0	0	0	0	0	28	100	37	3700	13.8	413000	256	138	2.6	60	2220			17	Positivo	Cuidados intensivos	Femenino	Santa Cruz	rural	< 2500Bs	No	Primaria	C/enf. base	Si	No	No	No	No	No	No	No	>64mg/dL	17.5771	Lowlands(<500m)	None-Primary	No
0	4000	57	4	4	3	3	2	0	0	1	1	2	0	40	90	38	8200	12	144000	0	133	4.2	75	6150	44	50	10	Positivo	Hospitalizado	Femenino	Santa Cruz	urbano		No	Secundaria	C/enf. base	No	No	No	No	No	No	Si	No	<=6mg/dL	12.3115	Lowlands(<500m)	Secondary	Si
0	6405	70	4		4	0	0	0	0	0	0	0	1	28	99	36.6	16700	12.4	52300	0	140	2.6	50	8350				Positivo	Hospitalizado	Masculino	Santa Cruz	urbano	2500-5000Bs	No	Secundaria	C/enf. base	No	No	No	Si	No	No	No	No	<=6mg/dL	13.0714	Lowlands(<500m)	Secondary	Si
9	17000	110	4	5	0	3	2	4	2	2	2	0	0	55	75	36	29000	7	108000	128	123	2.5	14	4060	35	44	18	Positivo	Hospitalizado	Masculino	Santa Cruz	rural	2500-5000Bs	No	Secundaria	C/enf. base	Si	No	No	No	No	Si	Si	No	>64mg/dL	14.0496	Lowlands(<500m)	Secondary	No
10	33000	137		2	1	0	0	0	0	0	0	0	0	22	96	36.5	12000	11.4	210000	24	138	4	20	2400			8	Positivo	Hospitalizado	Masculino	Santa Cruz	rural	>5000	No	Primaria	C/enf. base	No	No	No	No	No	No	No	No	7-24mg/dL	17.5822	Lowlands(<500m)	None-Primary	Si
1	6800	76	4		2	5	2	0	1	0	0	0	0	30	90	37	10700	10.4	220000	0	150	4	27	2889	441	170	13	Positivo	Hospitalizado	Masculino	Santa Cruz	urbano	>5000	No	Secundaria	C/enf. base	No	No	No	No	No	No	Si	No	<=6mg/dL	11.7729	Lowlands(<500m)	Secondary	Si
0	5400	61		2	0	0	0	0	0	0	0	2	0	28	96	36	20000	5.5	151000	128	135	4.3	23	4600	44	19	21	Positivo	Hospitalizado	Masculino	Santa Cruz	urbano		No	Secundaria	C/enf. base	No	No	No	No	No	No	No	No	>64mg/dL	14.5122	Lowlands(<500m)	Secondary	No
0	6900	69			0	0	0	0	0	0	0	0	0	26	95	36.5	8400	7.4	133000	128	122	3.1	44	3696	61	28	29	Positivo	Hospitalizado	Femenino	Santa Cruz	urbano	>5000	No	Secundaria	C/enf. base	No	No	No	No	No	No	No	No	>64mg/dL	14.4928	Lowlands(<500m)	Secondary	No
0	6300	60	0	0	0	0	0	0	0	0	0	0	0	28	97	36.5	14000	3.8	217000	128	165	3.7	38	5320			9	Positivo	Hospitalizado	Femenino	Santa Cruz	urbano	>5000	No	Secundaria	C/enf. base	No	No	No	No	No	No	No	No	>64mg/dL	17.5	Lowlands(<500m)	Secondary	No
0	7500	57		3	2	0	0	0	0	0	0	1	2	24	96	36	18000	9	190000	96							7	Positivo	Hospitalizado	Masculino	Santa Cruz	urbano		No	Secundaria	C/enf. base	No	No	No	No	No	No	No	No	>64mg/dL	23.084	Lowlands(<500m)	Secondary	Si
10	54000	137		2	2	1	0	0	0	0	0	0	2	20	98	36.4	20000	11.5	330000	0			5					Positivo	Hospitalizado	Masculino	Santa Cruz	rural	>5000	No	Secundaria	C/enf. base	No	No	No	No	No	No	No	No	<=6mg/dL	28.7708	Lowlands(<500m)	Secondary	Si
1	11800	80	1	1	0	0	0	0	0	0	0	0	0	29	98	36.8	18400	12	382000	16			26	4784			Continua	Positivo	Hospitalizado	Masculino	Santa Cruz	urbano		No	Secundaria	C/enf. base	No	No	No	No	No	No	No	No	7-24mg/dL	18.4375	Lowlands(<500m)	Secondary	No
10	26500	133	0	0	0	0	0	0	0	0	0	0	0	28	96	36.5	12600	12.6	428000	0			19	2394			continua internado	Positivo	Hospitalizado	Femenino	Santa Cruz	urbano	>5000	No	Primaria	C/enf. base	No	No	No	No	No	No	No	No	<=6mg/dL	14.9811	Lowlands(<500m)	None-Primary	No
4	15000	101	7	7	0	7	4	4	4	0	0	0	0	40	86	36.5	9400	11.2	400000	0	142	2.8	20	1880	48	21	3	Positivo	Cuidados intensivos	Masculino	Santa Cruz	urbano	>5000	No	Secundaria	C/enf. base	Si	No	No	Si	Si	Si	Si	Si	<=6mg/dL	14.7044	Lowlands(<500m)	Secondary	No
8	17000	108	30	30	0	30	7	2	7	0	0	0	0	40	84	37	14700	9.6	400000	128	140	4.5	10	1470	27	15	4	Positivo	Cuidados intensivos	Masculino	Santa Cruz	urbano		No	Primaria	C/enf. base	No	No	No	No	Si	Si	Si	No	>64mg/dL	14.5748	Lowlands(<500m)	None-Primary	No
4	16000	103	0	0	0	0	0	0	0	0	0	0	0	26	98	36.5												Positivo	Hospitalizado	Femenino	Santa Cruz	urbano	>5000	No	Secundaria	S/enf. base	Si	No	No	No	No	No	No	No	>64mg/dL	15.0815	Lowlands(<500m)	Secondary	No
1	11000	80	0	0	0	0	0	0	0	0	0	0	0	30	98	36.5	18400	12	382000								10	Positivo	Hospitalizado	Masculino	Santa Cruz	urbano		No	Secundaria	C/enf. base	No	No	No	No	No	No	No	No	>64mg/dL	17.1875	Lowlands(<500m)	Secondary	No
12	62000	170			3	0	0	0	0	0	0	0	0	18	96	37.8											Ambulatorio	Positivo	Hospitalizado	Femenino	Santa Cruz	urbano		No	Secundaria	S/enf. base	Si	No	No	No	No	No	No	No	>64mg/dL	21.4533	Lowlands(<500m)	Secondary	Si
2	20000	110	3	0	3	1	0	0	0	0	0	0	0	20	98	38											ambulatorio	Positivo	Hospitalizado	Masculino	Santa Cruz	urbano	>5000	No	Ninguno	C/enf. base	No	No	No	No	No	No	No	No	>64mg/dL	16.5289	Lowlands(<500m)	None-Primary	Si
9	39000	135	6	9	6	0	0	0	0	0	0	0	0	24	86	36.1	5010	15.5	464000	0	141	4.1	41	2054.1			8	Positivo	Hospitalizado	Femenino	La Paz	urbano	< 2500Bs	Si	Universitaria	S/enf. base	Si	No	No	No	No	No	No	No	<=6mg/dL	21.3992	Highlands(>2500m)	Univ-Tech	Si
7	22000	103	3	3	3	0	0	0	0	0	0	0	0	24	96	36	3400	8.1	134000	8	144	5	81	2754	26	12	Internado	Positivo	Hospitalizado	Masculino	Santa Cruz	urbano	>5000	No	Universitaria	C/enf. base	No	No	No	No	No	No	No	No	7-24mg/dL	20.7371	Lowlands(<500m)	Univ-Tech	Si
3	6590	81	1	1	0	0	0	0	0	0	0	0	0	26	98	36	5800	9.6	217000	32	137	4.5	10	580	39	14	Internado	Positivo	Hospitalizado	Femenino	Santa Cruz	urbano	2500-5000Bs	No	Universitaria	C/enf. base	No	No	No	No	No	No	No	No	25-64mg/dL	10.0442	Lowlands(<500m)	Univ-Tech	No
2	15000			6	0	3						2		32	77	36.8	9720	15	175000				64	6220.8				Positivo	Hospitalizado	Femenino	La Paz					S/enf. base									>64mg/dL		Highlands(>2500m)		No
0	3900	52	1	1	0	1	1	0	1	0	0	0	0	65	88	36.5	20000	11.4	385000	0	136	5.6	80	16000	55	45	5	Positivo	Cuidados intensivos	Femenino	Santa Cruz	urbano	2500-5000Bs	No	Secundaria	C/enf. base	Si	No	No	No	Si	Si	Si	No	<=6mg/dL	14.4231	Lowlands(<500m)	Secondary	No
3	11960	95	1	1	0	1	1	0	0	0	0	0	0	34	89	36	6500	12	350000	0							Ambulatorio	Positivo	Hospitalizado	Masculino	Santa Cruz	urbano	>5000	No	Secundaria	C/enf. base	No	No	No	No	Si	No	No	No	<=6mg/dL	13.2521	Lowlands(<500m)	Secondary	No
10	31000	139	1	1	2	0	0	0	0	0	0	0	0	24	98	37	20000	12	155000	96			25	5000			Internado	Positivo	Hospitalizado	Masculino	Santa Cruz	urbano	2500-5000Bs	No	Secundaria	C/enf. base	No	No	No	No	No	No	No	No	>64mg/dL	16.0447	Lowlands(<500m)	Secondary	Si
0	1850	46			2	0	0	0	0	0	0	0	0	55	96	36.7	12300	10.1	140000	28	135	3.1	25	3075	24	17	10	Positivo	Hospitalizado	Femenino	Santa Cruz	urbano	< 2500Bs	No	Universitaria	S/enf. base	No	No	No	No	No	No	Si	No	25-64mg/dL	8.74291	Lowlands(<500m)	Univ-Tech	Si
13	29700	130	2	2	0	1	1	0	0	1	0	0	0	20	97	36.8	8500	9	435000	28	138	4.1	56	4760			7	Positivo	Hospitalizado	Femenino	Santa Cruz	urbano	>5000	No	Secundaria	C/enf. base	Si	No	No	No	No	No	No	No	25-64mg/dL	17.574	Lowlands(<500m)	Secondary	No
6	21000	112	1	1	1	0	0	0	0	1	0	0	0	30	97	37.5	16850	10	380000	120	134	4.2	30	5055	48	50	21	Positivo	Hospitalizado	Femenino	Santa Cruz	urbano	>5000	No	Secundaria	C/enf. base	No	Si	No	Si	No	No	Si	No	>64mg/dL	16.7411	Lowlands(<500m)	Secondary	Si
11	28000	130	0	4		0	0	0	1	1	0	0	0	20	97	37	18600	8	117000	186	130	4	26	4836	70	65	25	Positivo	Hospitalizado	Masculino	Santa Cruz	rural	< 2500Bs	No	Primaria	C/enf. base	No	No	No	No	No	No	No	No	>64mg/dL	16.568	Lowlands(<500m)	None-Primary
1	9800	73	2	1	0	1	0	0	0	1	0	0	0	35	98	38.5	10200	11	295000	28	133	3.6	25	2550	32	29	14	Positivo	Hospitalizado	Masculino	Santa Cruz	urbano	>5000	No	Secundaria	S/enf. base	No	No	No	Si	No	No	No	No	25-64mg/dL	18.3899	Lowlands(<500m)	Secondary	No
1	10800	76	4	2	0	2	0	1	0	0	1	0	0	32	97	37.8	11200	9	250000	190	129	3	30	3360	42	35		Positivo	Hospitalizado	Femenino	Santa Cruz	rural	2500-5000Bs	No	Primaria	S/enf. base	No	No	No	No	No	No	No	No	>64mg/dL	18.6981	Lowlands(<500m)	None-Primary	No
3	12000	87.5	5	2	0	1	2	0	0	0	2	0	0	40	96	39.4	19500	8.3	117000	38	135	3.8	20	3900	85	65		Positivo	Hospitalizado	Femenino	Santa Cruz	rural	>5000	No	Secundaria	C/enf. base	No	No	No	Si	No	No	No	No	25-64mg/dL	15.6735	Lowlands(<500m)	Secondary	No
13	40700		0	7	0	0	0	0	0	0	0	0	0	18	90	36.2											14	Positivo	Hospitalizado	Femenino	La Paz	urbano	2500-5000Bs	No	Secundaria	S/enf. base	No	No	No	No	No	No	No	No	>64mg/dL		Highlands(>2500m)	Secondary	No
12	49000	155	8	11	8	8	0	8	0	2	2	0	0	32	83	36.7	5900	15.5	193000	64	141	4.35	28	1652	26	44	7	Positivo	Hospitalizado	Masculino	La Paz	urbano	2500-5000Bs	No	Universitaria	S/enf. base	No	No	No	No	No	No	No	No	25-64mg/dL	20.3954	Highlands(>2500m)	Univ-Tech	Si
2	13400	88	3	6	3	1	1	0	1	1	1	0	1	36	80	38	13710	13.2	218000	16	134	3.94	10	1371			8	Positivo	Hospitalizado	Masculino	La Paz	urbano	>5000	No	Universitaria	S/enf. base	No	No	No	No	No	No	No	No	7-24mg/dL	17.3037	Highlands(>2500m)	Univ-Tech	Si
4	21000	106	4	5	4	1	0	0	0	0	0	0	0	26	95	36	3500	11	99000	48	134	3.9	14	490	116	99	10	Positivo	Cuidados intensivos	Masculino	Santa Cruz	urbano	>5000	No	Secundaria	S/enf. base	Si	Si	No	No	No	No	Si	No	25-64mg/dL	18.6899	Lowlands(<500m)	Secondary	Si
14	46900	149	0	0	0	0	0	0	0	0	0	0	0	28	80	37.3	9170	11.9	275000	51	140	4.7	13.1	1200			52	Positivo	Hospitalizado	Femenino	La Paz	urbano	< 2500Bs	No	Secundaria	C/enf. base	No	No	No	No	No	No	Si	No	25-64mg/dL	21.1252	Highlands(>2500m)	Secondary	No
4			7	18	1	1	0	0	0	0	0	0	1															Positivo	Hospitalizado	Femenino	Oruro	urbano				C/enf. base									>64mg/dL		Highlands(>2500m)		Si
0	4700	52	2	2	0	2	3	0	2	0	0	0	0	63	95	37	16600	13.6	577000	0	137	4.9	74	12284	40	30	Hospitalizado	Positivo	Cuidados intensivos	Masculino	Santa Cruz	urbano	>5000	No	Secundaria	S/enf. base	No	No	No	No	No	No	No	Si	<=6mg/dL	17.3817	Lowlands(<500m)	Secondary	No
6	21500	113	3	7	3	0	0	0	0	0	0	0	0	22	96	37.1	14600	10.1	142000	12	123	3.1	23			69	Hospitalizado	Positivo	Hospitalizado	Masculino	Santa Cruz	urbano	>5000	No	Secundaria	S/enf. base	No	Si	No	No	No	No	No	No	7-24mg/dL	16.8377	Lowlands(<500m)	Secondary	Si
4	15000	102	0	0	1	1	0	0	0	0	0	0	0	20	99	37	11900	11.9	274000		138.7	3.5	10				Continúa internado	Positivo	Hospitalizado	Masculino	Santa Cruz	urbano	>5000	No	Secundaria	S/enf. base	No	No	No	No	No	No	No	No	>64mg/dL	14.4175	Lowlands(<500m)	Secondary	Si
13	48000	155	5	5	5	0	0	0	0	0	0	0	4	20	95	37.3	17700	12.5	362000	122	137	3.9	7.8	1400	10	12	10	Positivo	Hospitalizado	Femenino	Cbba	urbano		No	Secundaria	C/enf. base	No	No	No	Si	No	No	No	No	>64mg/dL	19.9792	Highlands(>2500m)	Secondary	Si
5	17000	104	1	1	0	0	0	0	0	0	0	0	1	28	99	36.6	15800	12.1	324000	0	139	4.4	16	1800			7	Positivo	Hospitalizado	Femenino	Cbba	urbano	>5000	No	Secundaria	C/enf. base	No	No	No	No	No	No	No	No	<=6mg/dL	15.7175	Highlands(>2500m)	Secondary	No
1	11500	85	1	1	0	0	0	0	0	0	0	0	0	32	94	36.6	5200	10.8	159000		134	4.6	66	2800			10	Positivo	Hospitalizado	Femenino	Cbba	rural		No	Primaria	C/enf. base	No	Si	No	Si	No	No	No	No	>64mg/dL	15.917	Highlands(>2500m)	None-Primary	No
0	4000	55	5	1	5	0	1	0	0	0	0	0	2	10	60	35.3											1	Positivo	Hospitalizado	Masculino	Cbba	urbano		No	Secundaria	S/enf. base	No	No	No	Si	Si	Si	No	No	>64mg/dL	13.2231	Highlands(>2500m)	Secondary	Si
3	13000	91	7	7	0	7	0	7	0	0	0	0	0	45	82	36.6	18800	12.5	290000	49	140	4.2	7	1316	16	42	1	Positivo	Hospitalizado	Masculino	Cbba	urbano	2500-5000Bs	No	Secundaria	C/enf. base	Si	No	No	No	No	Si	Si	No	25-64mg/dL	15.6986	Highlands(>2500m)	Secondary	No
14	80000	145	7	7	7	7	3	6	3	0	0	0	0	35	80	38.5	8380	20.2	143000	59	132	5.2	5.7	477.66	117	180	10	Positivo	Cuidados intensivos	Masculino	La Paz	urbano		No	Universitaria	C/enf. base	Si	No	No	Si	Si	Si	Si	No	25-64mg/dL	38.0499	Highlands(>2500m)	Univ-Tech	Si
5	22000	115	4	4	4	0	0	0	0	0	0	2	3	40	98	39	19000	12	287000		130	3.5	7	1330	30	23	Hospitalizado	Positivo	Cuidados intensivos	Masculino	Santa Cruz	urbano	>5000	No	Universitaria	S/enf. base	Si	Si	No	Si	No	No	Si	No	>64mg/dL	16.6352	Lowlands(<500m)	Univ-Tech	Si
15	69000	163	5	9	5	5	1	5	1	5	0	0	0	40	80	36.8	18000	15.2	207000	192	137.5	4.06	3	540	51	73	12	Positivo	Hospitalizado	Masculino	La Paz	urbano	2500-5000Bs	No	Secundaria	S/enf. base	Si	No	No	No	No	No	Si	No	>64mg/dL	25.9701	Highlands(>2500m)	Secondary	Si
15	52800		0	4	1	1	1	0	1	0	0	0	0	26	67	37.8	1830	8.2	119000	12			28	512.4	19	73	17	Positivo	Hospitalizado	Masculino	La Paz	urbano	2500-5000Bs	No	Escuela Técnica	C/enf. base	Si	No	No	No	No	No	Si	No	7-24mg/dL		Highlands(>2500m)	Univ-Tech	Si
0	5200	70	4	6	4	0	0	0	1	0	0	1	0	58	82	37.5	6300	13.5	91000	6	137	4.46	69	4347			6	Positivo	Hospitalizado	Femenino	La Paz	urbano	2500-5000Bs	No	Escuela Técnica	S/enf. base	Si	No	No	No	No	Si	Si	No	<=6mg/dL	10.6122	Highlands(>2500m)	Univ-Tech	Si
1	12000	79	1	1	0	0	0	0	0	0	0	0	0	26	96	36.7	8900	6.6	81000	0	136	4.8	26	2314			2	Positivo	Hospitalizado	Masculino	Cbba	rural	< 2500Bs	No	Primaria	C/enf. base	No	No	No	No	No	No	No	No	<=6mg/dL	19.2277	Highlands(>2500m)	None-Primary	No
9	27000	133	1	1	0	0	0	0	0	0	0	0	0	26	94	36.6	14000	11.5	249000	0	139	4	16	2240			1	Positivo	Hospitalizado	Masculino	Cbba	rural	2500-5000Bs	No	Primaria	C/enf. base	No	No	No	No	No	No	No	No	<=6mg/dL	15.2637	Highlands(>2500m)	None-Primary	No
11	53000	145	3	1	0	0	0	0	0	0	0	0	0	18	94	36.6	6800	13.7	411000	0	143	4.6					3	Positivo	Hospitalizado	Masculino	Cbba	urbano	< 2500Bs	No	Primaria	C/enf. base	No	No	No	No	No	No	No	No	<=6mg/dL	25.2081	Highlands(>2500m)	None-Primary	No
9	53000	145	4	4	4	0	1	0	4	0	0	0	4	28	98	36	16400	13.6	254000	110	129	3.8	7	1148	84	99	12	Positivo	Cuidados intensivos	Masculino	Cbba	urbano	< 2500Bs	No	Primaria	S/enf. base	No	Si	No	No	No	No	No	No	>64mg/dL	25.2081	Highlands(>2500m)	None-Primary	Si
14	45000	160	4	7	0	4	0	0	0	0	0	0	0	23	82	36.2	4600	13.8	319000		143	4.03	20	920	68	38	Continua internado	Positivo	Hospitalizado	Femenino	La Paz	urbano	2500-5000Bs	No	Universitaria	C/enf. base	No	No	No	No	No	No	Si	No	>64mg/dL	17.5781	Highlands(>2500m)	Univ-Tech	No
4	16200		1	9	1	1	0	0	0	1	1	0	0	26	90	38	2600	11.8	346000	48	134.9	3.61	69	1794	24.5	14.3		Positivo	Hospitalizado	Femenino	La Paz	urbano		No		C/enf. base	Si	No	No	No	No	No	No	No	25-64mg/dL		Highlands(>2500m)		Si
15	49000	166	2	6	5	2	1	0	0	0	0	0	0	24	90	38		8.3	44000	96	134	4.34	10	41	15	22	20	Positivo	Hospitalizado	Masculino	La Paz	urbano	2500-5000Bs	No	Escuela Técnica	C/enf. base	No	No	No	No	No	No	Si	No	>64mg/dL	17.782	Highlands(>2500m)	Univ-Tech	Si
0	4000	60	4	6	4	4	1	0	1	0	0	0	0	60	78	36.8	6920	13.9	240000	16	138	5.77	56	3875.2	47	22	3	Positivo	Hospitalizado	Masculino	La Paz	urbano	2500-5000Bs	No	Universitaria	C/enf. base	No	No	No	No	No	No	Si	Si	7-24mg/dL	11.1111	Highlands(>2500m)	Univ-Tech	Si
5	20000	95	4	6	2	0	0	2	0	1	2	3	2	26	98	38	20000	10	90000	40	136	4	60	12000	20	20	18	Positivo	Cuidados intensivos	Masculino	Santa Cruz	urbano	>5000	No	Escuela Técnica	S/enf. base	Si	Si	No	Si	No	No	Si	No	25-64mg/dL	22.1607	Lowlands(<500m)	Univ-Tech	Si
6	21000	116	2	4	2	2	2	0	4	3	3	3	3	48	90	37.5	4740	12.1	132000	96	134	4.9	45	2133	34	17.9	8	Positivo	Cuidados intensivos	Masculino	La Paz	urbano	2500-5000Bs	No	Secundaria	C/enf. base	No	No	No	Si	Si	Si	Si	Si	>64mg/dL	15.6064	Highlands(>2500m)	Secondary	Si
9	39200	137.5	5	7	5	5	1	1	1	0	0	0	0	37	76	39	3270	13.2	157000	36	136	3.79	27	882.9			8	Positivo	Hospitalizado	Masculino	La Paz	urbano	2500-5000Bs	No	Escuela Técnica	S/enf. base	No	No	No	No	No	No	Si	No	25-64mg/dL	20.7339	Highlands(>2500m)	Univ-Tech	Si
11	61500	146	2	5	2	2	1	0	1	0	0	0	0	28	82	36.7	5280	15.2	187000	128			28	1478.4	53	40	3	Positivo	Hospitalizado	Femenino	La Paz	urbano	2500-5000Bs	No	Universitaria	S/enf. base	No	No	No	No	No	No	Si	Si	>64mg/dL	28.8516	Highlands(>2500m)	Univ-Tech	Si
13	42000	133	1	4	0	0	1	0	1	0	0	0	0	31	87	36.2	4800	8.9	170000	24	137	6.36	35	1680	13.1	10.3	6	Positivo	Hospitalizado	Masculino	La Paz	urbano	2500-5000Bs	No	Secundaria	C/enf. base	Si	No	No	No	No	No	No	No	7-24mg/dL	23.7436	Highlands(>2500m)	Secondary	No
0	4700	54.5	7	16	0	0	0	0	0	0	0	2	0	48	80	37.3	20400	10.9	425000	192	115	4.6	15	3060	34	32	20	Positivo	Hospitalizado	Masculino	La Paz	rural	2500-5000Bs	No	Secundaria	S/enf. base	Si	No	No	Si	No	No	No	No	>64mg/dL	15.8236	Highlands(>2500m)	Secondary	No
3	15500		10	7	10	0	2	0	2	0	0	0	0	32	83	37.3	10800	14.4	364000		136	3.9	35	3780			2	Positivo	Hospitalizado	Masculino	La Paz	urbano		No		C/enf. base	Si	No	No	No	No	No	No	No	>64mg/dL		Highlands(>2500m)		Si
5	24400		6		2	2	0	0	0	0	0	2	0	98	90	36.4	8100	13.7	378000	96	135	3.8	70	5670			7	Positivo	Hospitalizado	Masculino	La Paz	urbano		No		S/enf. base	Si	No	No	No	No	No	Si	Si	>64mg/dL		Highlands(>2500m)		Si
14	57000	161	3	7	3	0	0	0	3	0	0	0	0	20	90	38	7380	10.9	89000		133	3.64	14	1033.2			25	Positivo	Hospitalizado	Masculino	La Paz	urbano	2500-5000Bs	No	Secundaria	C/enf. base	No	No	No	No	No	No	No	No	>64mg/dL	21.9899	Highlands(>2500m)	Secondary	Si
4	16000	101	3	5	3	0	0	0	0	0	0	0	1	32	95	36.3	23470	13.9	172000	17							7	Positivo	Hospitalizado	Femenino	La Paz	urbano	< 2500Bs	No	Secundaria	S/enf. base	No	No	No	Si	No	No	No	No	7-24mg/dL	15.6847	Highlands(>2500m)	Secondary	Si
10	24000	145	1	1	0	1	1	0	1	0	0	0	0	40	90	36.5	10000	11	235000	0	138	4	20	2000			Internacion	Positivo	Hospitalizado	Femenino	Santa Cruz	urbano	>5000	No	Primaria	C/enf. base	No	No	No	No	No	No	No	Si	<=6mg/dL	11.415	Lowlands(<500m)	None-Primary	No
14			4	7	3	0	2	0	2	0	0	0	0	30	84	37	19000	14.9	144000				7	1330				Positivo	Hospitalizado	Masculino	La Paz	urbano	2500-5000Bs	No	Escuela Técnica	C/enf. base	No	No	No	No	No	No	Si	Si	>64mg/dL		Highlands(>2500m)	Univ-Tech	Si
12	80000	155	5	7	5	5	1	0	0	0	0	0	0	32	80	37	9000	14	285000	132			27	2430	21	18	7	Positivo	Hospitalizado	Masculino	La Paz	urbano	2500-5000Bs	No		C/enf. base	No	No	No	No	No	No	Si	Si	>64mg/dL	33.2986	Highlands(>2500m)		Si
15	100000	170	7	13	7	7	1	0	1	0	0	0	0	37	88	36.6	10500	16.5	244000	6	141	4.05	19	1995	76	78	9	Positivo	Hospitalizado	Masculino	La Paz	urbano	>5000	No	Universitaria	C/enf. base	Si	No	No	No	No	No	Si	No	<=6mg/dL	34.6021	Highlands(>2500m)	Univ-Tech	Si
17	95000	162	7	8	7	5	2	0	2	0	0	0	0	40	65	36.8	19100	16.8	109000	96	124	3.19	8	1528	41	46	24	Positivo	Hospitalizado	Femenino	La Paz	urbano	2500-5000Bs	No	Secundaria	C/enf. base	Si	No	No	No	No	No	No	No	>64mg/dL	36.1988	Highlands(>2500m)	Secondary	Si
3	16000	102	3	3	0	0	0	0	3	0	0	3	1	28	95	37	600	8	10000	57	135	3.8	99	594	16	38	5	Positivo	Hospitalizado	Masculino	Cbba	urbano	2500-5000Bs	No	Secundaria	C/enf. base	No	Si	No	No	No	No	No	No	25-64mg/dL	15.3787	Highlands(>2500m)	Secondary	No
16	44800	152	10	3	3	0	0	0	5	0	0	0	0	18	94	37	1700	9	265000	46	139	3.8	61	1037	40	64	12	Positivo	Hospitalizado	Femenino	Cbba	urbano	>5000	No	Secundaria	C/enf. base	No	No	No	No	No	No	No	No	25-64mg/dL	19.3906	Highlands(>2500m)	Secondary	Si
12	30000	143	5	5	0	0	0	0	0	0	0	0	5	18	94	36.5	13000	11	574000	22	128	3.4	10	1300			3	Positivo	Hospitalizado	Masculino	Cbba	urbano	2500-5000Bs	No	Secundaria	C/enf. base	No	No	No	No	No	No	No	No	7-24mg/dL	14.6706	Highlands(>2500m)	Secondary	No
12	27700	112	0	2	0	0	0	0	0	0	0	0	1	20	90	36.6	1700	9	49000	0	137	3.9	24	408	33	58	14	Positivo	Hospitalizado	Femenino	Cbba	rural	< 2500Bs	No	Secundaria	C/enf. base	No	No	No	No	No	No	No	No	<=6mg/dL	22.0823	Highlands(>2500m)	Secondary	No
5	21000	107	4	4	4	0	0	0	0	0	0	1	1	36	98	38.3	17000	10	82000	24	130	3.2	11	1870	108	170	12	Positivo	Cuidados intensivos	Femenino	Santa Cruz	urbano	2500-5000Bs	No	Universitaria	S/enf. base	No	Si	No	No	No	No	No	No	7-24mg/dL	18.3422	Lowlands(<500m)	Univ-Tech	Si
5	24200	107	4	4	4	0	0	0	0	0	0	2	2	38	96	38	16000	9.9	70000	12	133	3	18	2880	48	32	16	Positivo	Cuidados intensivos	Femenino	Santa Cruz	urbano	2500-5000Bs	No	Secundaria	S/enf. base	No	Si	No	No	No	No	No	No	7-24mg/dL	21.1372	Lowlands(<500m)	Secondary	Si
1	14000	80	6	6	5	0	0	3	0	0	0	1	1	36	88	38	15000	9.5	180000	96	139		20	3000	42	39	17	Positivo	Cuidados intensivos	Masculino	Santa Cruz	urbano		No	Secundaria	S/enf. base	No	No	No	Si	No	No	No	No	>64mg/dL	21.875	Lowlands(<500m)	Secondary	Si
0	8000	57	8	8	4	2	1	0	0	0	0	2	2	30	86	38	16900	10.6	682000	96	130	3	49	8281	160	220	46	Positivo	Cuidados intensivos	Masculino	Santa Cruz	rural		No	Secundaria	S/enf. base	No	No	No	Si	Si	Si	Si	Si	>64mg/dL	24.623	Lowlands(<500m)	Secondary	Si
0	4000	50	4	4	3	0	0	0	0	0	0	2	1	30	96	38	19800	7.6	685000	48	128	3.2	26	5148	21	19	5	Positivo	Hospitalizado	Masculino	Santa Cruz	rural		No	Secundaria	S/enf. base	No	No	No	Si	No	No	No	No	25-64mg/dL	16	Lowlands(<500m)	Secondary	Si
8	27500	132	3	3	3	0	0	0	0	0	0	1	1	22	98	37	10000	14	267000	24	134	3.2	14	1400	79	50	31	Positivo	Cuidados intensivos	Masculino	Santa Cruz	urbano		No	Secundaria	S/enf. base	Si	Si	No	Si	No	No	No	No	7-24mg/dL	15.7828	Lowlands(<500m)	Secondary	Si
7	22800	123	5		3	0	0	0	0	0	0	0	2	26	90	36.5	2520	5.5	5000	6	143	3.73	71	1789.2	788	156.1		Positivo	Hospitalizado	Masculino	La Paz	urbano	2500-5000Bs	No	Escuela Técnica	C/enf. base	Si	Si	No	Si	No	No	No	No	<=6mg/dL	15.0704	Highlands(>2500m)	Univ-Tech	Si
12	37800	144	5	4	5	5	5	0	0	0	0	0	0	27	89	36.9	9500	14.9	215000	96	139	4	10	950			Continua internado	Positivo	Hospitalizado	Masculino	La Paz	urbano	2500-5000Bs	No	Universitaria	S/enf. base	Si	No	No	No	No	No	Si	No	>64mg/dL	18.2292	Highlands(>2500m)	Univ-Tech	Si
9	26000	131	0	0	0	0	0	0	0	0	0	0	0	24	93	36.8	6100	14.3	297000	2	151	3.4	33	2013			7	Positivo	Hospitalizado	Masculino	La Paz	rural	< 2500Bs	No	Secundaria	S/enf. base	No	No	No	No	No	No	No	No	<=6mg/dL	15.1506	Highlands(>2500m)	Secondary	No
8	42600	133	2		2	2	0	0	0	0	0	0	0	20	90	36.3	4700	14.2	380000	128			40	1880			Continua internado	Positivo	Hospitalizado	Masculino	La Paz	urbano	2500-5000Bs	No	Universitaria	S/enf. base	Si	Si	No	No	No	No	No	No	>64mg/dL	24.0828	Highlands(>2500m)	Univ-Tech	Si
16			6	8	6	6	2	0	0	0	0	0	0	24	81	37	7350	12.9	60000	96	136	4.13	7	514.5			Continua internado	Positivo	Hospitalizado	Femenino	La Paz	urbano	2500-5000Bs	No	Escuela Técnica	C/enf. base	No	No	No	No	No	No	Si	Si	>64mg/dL		Highlands(>2500m)	Univ-Tech	Si
8	26000		6	3	6	6	1	0	1	0	0	0	0	32	80	37.3	7500	14.5	208000	96	134	4.03	20	1500	36	32	Continua internado	Positivo	Hospitalizado	Masculino	La Paz	urbano	2500-5000Bs	No	Universitaria	S/enf. base	Si	No	No	No	No	No	Si	No	>64mg/dL		Highlands(>2500m)	Univ-Tech	Si
6	38000	129	5	1	5	0	0	0	0	0	0	2	5	32	94	36.2	11400	11.8	110000	82	130	3.5	11	1254	54	23	3	Positivo	Hospitalizado	Masculino	Cbba	urbano	2500-5000Bs		Secundaria	C/enf. base	No	Si	No	No	No	No	No	No	>64mg/dL	22.8352	Highlands(>2500m)	Secondary	Si
0	4500	52	1	1	0	0	1	0	1	0	0	0	0	0	40	36.9	11000	14.7	29000	0	131	5.2	44	4840			0	Positivo	Cuidados intensivos	Masculino	Cbba	rural	2500-5000Bs	No	Secundaria	C/enf. base	No	No	No	No	Si	No	No	No	<=6mg/dL	16.642	Highlands(>2500m)	Secondary	No
0	8500	69	14		14	0	0	0	0	0	0	2	0	28	85	36.6	6800	10.2	218000	96	136	4.6	38	2584	62	51	Continua internado	Positivo	Hospitalizado	Masculino	La Paz	urbano	>5000	No	Universitaria	S/enf. base	No	No	Si	No	No	No	Si	Si	>64mg/dL	17.8534	Highlands(>2500m)	Univ-Tech	Si
15	37300	134	1		0	1	1	0	1	0	0	0	1	24	67	36.5	9050	6.5	273000	64	138	6.73	9	814.5	13	12	3	Positivo	Hospitalizado	Masculino	La Paz	urbano	2500-5000Bs	No	Escuela Técnica	C/enf. base	Si	No	No	Si	No	No	Si	No	25-64mg/dL	20.773	Highlands(>2500m)	Univ-Tech	No
8	30000		14	26	7	7	1	1	1	0	0	0	0	30	98	37.7	12750	10	210000	24	123	3.88	38	4845	100	56	15	Positivo	Cuidados intensivos	Masculino	Beni	urbano	< 2500Bs	No	Secundaria	C/enf. base	Si	Si	No	Si	Si	Si	Si	No	7-24mg/dL		Lowlands(<500m)	Secondary	Si
0	3611	53	20	6										50	87	35.6	10100											Positivo	Hospitalizado	Femenino	Beni	urbano		No	Escuela Técnica	C/enf. base									>64mg/dL	12.8551	Lowlands(<500m)	Univ-Tech
1	7200	75	5		3	5	3	2	3	2	2	0	0	60	90	37.6	4100	6.7	326000	96	125	2.9	70	2870	47			Positivo	Hospitalizado	Masculino	Beni	rural	2500-5000Bs	No	Universitaria	C/enf. base	Si	No	No	Si	No	Si	Si	Si	>64mg/dL	12.8	Lowlands(<500m)	Univ-Tech	Si
13	62000	160	10	16	7	0	0	2	0	0	0	0	0	26	98	38	17700	10.8	442000	192			11	1947	10	18		Positivo	Hospitalizado	Masculino	Beni	rural	>5000	No	Universitaria	S/enf. base	No	No	No	No	No	No	No	No	>64mg/dL	24.2187	Lowlands(<500m)	Univ-Tech	Si
8	24500	125	4	9	3	4	1	3	0	0	0	0	0	20	98	36	8500	11.9	342000	192			13	1105	23	16	11	Positivo	Hospitalizado	Masculino	Beni	urbano	< 2500Bs	No	Secundaria	S/enf. base	Si	No	No	No	No	No	No	Si	>64mg/dL	15.68	Lowlands(<500m)	Secondary	Si
7	24300	121	5	10	5	0	0	0	0	0	0	2	1	26	99	37	22500	11.8	200000	96			6	1350	17	13	6	Positivo	Hospitalizado	Masculino	Beni	urbano	2500-5000Bs	No	Secundaria	S/enf. base	No	No	No	No	No	No	No	No	>64mg/dL	16.5972	Lowlands(<500m)	Secondary	Si
4	14500	90	7	7	7	7	1	1	1	0	0	0	0	40	74	36.5	10600	16.5	200000	96	127	4.1	26	2756	21	17	16	Positivo	Cuidados intensivos	Femenino	Beni	urbano	2500-5000Bs	Si	Secundaria	C/enf. base	Si	No	No	No	Si	Si	Si	Si	>64mg/dL	17.9012	Lowlands(<500m)	Secondary	Si
6	14500	102	2	4	2	2	1	0	1	1	1	0	1	57	83	37.9	13550	11.2	276000	48	143	4.3	25	3387.5	17	11	9	Positivo	Hospitalizado	Femenino	Beni	urbano	< 2500Bs	No	Secundaria	C/enf. base	Si	No	No	No	No	Si	Si	Si	25-64mg/dL	13.9369	Lowlands(<500m)	Secondary	Si
10	37700	139	7	7	7	2	1	1	1	0	0	0	1	24	92	38	150000		9000	96	143	5.9	96	144000	15	19		Positivo	Cuidados intensivos	Femenino	Beni	urbano	< 2500Bs	No	Primaria	C/enf. base	Si	No	No	No	No	No	Si	No	>64mg/dL	19.5124	Lowlands(<500m)	None-Primary	Si
0	8500	74	5	5	5	3	0	0	0	1	1	1	3	32	98	37	19300	8.8	260000	48			14	2702			7	Positivo	Hospitalizado	Masculino	Beni	urbano	2500-5000Bs	No	Secundaria	S/enf. base	No								25-64mg/dL	15.5223	Lowlands(<500m)	Secondary	Si
1	10100	70	4	4	4	2	1	0	1	1	1	0	1	48	98	38.8	11000	7.7	205000	48	139	5	54	5940	91	155	7	Positivo	Cuidados intensivos	Masculino	Beni	rural	>5000	No	Universitaria	S/enf. base	No	No	Si	No	No	No	Si	Si	25-64mg/dL	20.6122	Lowlands(<500m)	Univ-Tech	Si
3	15000	100	7	7	7	0	0	0	5	0	0	5	2	24	90	36.2	4270	19.3	210000	397	143	6.9	60	2562	10	20.8	12	Positivo	Hospitalizado	Femenino	La Paz	urbano	< 2500Bs	No	Primaria	S/enf. base	No	No	No	Si	No	No	No	No	>64mg/dL	15	Highlands(>2500m)	None-Primary	Si
10	30000	137	14	14	14	5	0	5	14	5	2	0	0	28	88	36.6	40230	7	23000	59	141	4	16	6436.8	22	41.3	8	Positivo	Hospitalizado	Femenino	La Paz	rural	2500-5000Bs	No	Secundaria	C/enf. base	Si	Si	No	Si	No	No	No	No	25-64mg/dL	15.9838	Highlands(>2500m)	Secondary	Si
6	21500	117	3	3	3	0	0	0	1	0	0	0	0	27	100	38.4	14600	10	142000	12	123	3.1	23	3358	63	69	20	Positivo	Cuidados intensivos	Masculino	Santa Cruz	urbano			Secundaria	S/enf. base	No	Si	No	No	No	No	No	No	7-24mg/dL	15.706	Lowlands(<500m)	Secondary	Si
2	15000	92	21	21	0	21	0	0	0	0	0	0	0	20		36.7	10800	11.2	450000	6	139	3.5						Positivo	Hospitalizado	Masculino	Santa Cruz	urbano			Secundaria	S/enf. base	No	No	No	No	No	No	No	Si	<=6mg/dL	17.7221	Lowlands(<500m)	Secondary	No
5	22000	114	3		5	5	0	0	0	0	0	0	0	20	93	36.8	5400	14.1	294000		141	3.94	32	1728	32.3	23.9	Continua internado	Positivo	Hospitalizado	Masculino	La Paz	urbano	>5000	No	Universitaria	S/enf. base	No	No	Si	No	No	No	No	No	>64mg/dL	16.9283	Highlands(>2500m)	Univ-Tech	Si
1	11800	80	7	7	7	0	0	2	0	0	0	0	0	28	98	38	17500	12.3	211000	24	130	3.5	12	2100	30	16	8	Positivo	Hospitalizado	Femenino	Santa Cruz	urbano	2500-5000Bs	No	Secundaria	S/enf. base	Si	Si	No	Si	No	No	No	No	7-24mg/dL	18.4375	Lowlands(<500m)	Secondary	Si
5	18500	108	1	1	1	0	0	0	0	0	0	0	1	32	96	36.9	27800	11.4	359000	48	136	5	9	2502	42	34		Positivo	Hospitalizado	Masculino	Santa Cruz	urbano	>5000	No	Secundaria	S/enf. base	No	No	No	Si	No	No	No	No	25-64mg/dL	15.8608	Lowlands(<500m)	Secondary	Si
11	9435	84	4	4	4	10	2	0	2	0	0	0	0	52		38.3	10200	4.9	282000	32	150	4.1	24	2448	37	60	4	Positivo	Cuidados intensivos	Masculino	Santa Cruz	urbano	2500-5000Bs	No	Primaria	C/enf. base	No	No	Si	Si	Si	Si	Si	Si	25-64mg/dL	13.3716	Lowlands(<500m)	None-Primary	Si
2			7	5	5		0	0	0	0	2	0	0	32	96	36.6		9.8		12								Positivo	Cuidados intensivos	Masculino	Santa Cruz	rural		No	Ninguno	S/enf. base	No	Si	No	No	No	No	No	No	7-24mg/dL		Lowlands(<500m)	None-Primary	Si
0	5000	65	4	4	3	3	1	0	1	1	1	4	3	55	93	37	9600	10	247000	0	137	3.3	19	1824	28	18		Positivo	Cuidados intensivos	Femenino	Santa Cruz	urbano	2500-5000Bs	No	Secundaria	C/enf. base	No	No	Si	Si	Si	Si	Si	No	<=6mg/dL	11.8343	Lowlands(<500m)	Secondary	Si
0	3500	50	1	1	0	0	0	0	0	0	0	0	1	32	93	36.5	5600	10.2	213000		138	5.1	55	3080			4	Positivo	Hospitalizado	Masculino	Cbba	urbano	2500-5000Bs		Secundaria	S/enf. base	No	Si	Si	No	No	No	No	No	>64mg/dL	14	Highlands(>2500m)	Secondary	No
5	17000	99	1	1	1	0	0	0	0	0	0	0	1	32	93	37.3	6900	11.1	223000	97	136	3.5	15	1035	23	11	8	Positivo	Hospitalizado	Femenino	Cbba	rural	< 2500Bs	No	Secundaria	S/enf. base	No	No	No	Si	No	No	No	No	>64mg/dL	17.3452	Highlands(>2500m)	Secondary	Si
18	23500	119	3	7	3	0	0	0	0	0	0	0	0	25	80	37.8	12000	15.8	680000	48	115	6.8	23	2760			8	Positivo	Hospitalizado	Masculino	La Paz	urbano	2500-5000Bs	No	Escuela Técnica	C/enf. base	Si	No	No	No	No	No	No	No	25-64mg/dL	16.5949	Highlands(>2500m)	Univ-Tech	Si
5	15000		28	31	28	28	3	0	0	0	0	3	2	38	96	36.8	20900	9	680000		130		14	2926				Positivo	Cuidados intensivos	Masculino	Santa Cruz	urbano		No	Secundaria	C/enf. base	No	No	No	No	No	No	Si	Si	>64mg/dL		Lowlands(<500m)	Secondary	Si
5	21400	114	0	3	0	0	0	0	0	0	0	0	0	22	62	36.8	7700	12.9	540000	0			28	2156	33	45	7	Positivo	Hospitalizado	Masculino	La Paz	rural		No	Ninguno	C/enf. base	No	No	No	No	No	No	No	No	<=6mg/dL	16.4666	Highlands(>2500m)	None-Primary	No
9	24000	126	5	6	0	5	0	0	5	0	0	0	0	23	79	37.5	1800	8.9	380000	48	132	3.5	29	522	35.5	36.4	7	Positivo	Hospitalizado	Masculino	La Paz	rural		No	Primaria	C/enf. base	Si	No	No	No	No	No	Si	No	25-64mg/dL	15.1172	Highlands(>2500m)	None-Primary	No
12	64800	156	7	6	7	3	0	0	0	0	0	0	3	32	84	36.7	10400	11.6	305000	6	137	3.7	20	2080	22	19	9	Positivo	Hospitalizado	Masculino	La Paz	rural		No	Secundaria	C/enf. base	No	No	No	No	No	No	No	No	<=6mg/dL	26.6272	Highlands(>2500m)	Secondary	Si
17	62000	150	8	8	5	5	0	0	0	0	0	0	0	32	78	38.8	5120	15.2	322000									Positivo	Hospitalizado	Femenino	La Paz	urbano	2500-5000Bs	No	Secundaria	C/enf. base	Si	No	No	No	No	No	Si	Si	>64mg/dL	27.5556	Highlands(>2500m)	Secondary	Si
8	48600	136	4	4	5	1	0	0	4	0	0	0	0	26	84	36.7	7100	14.9	393000	192			26	1846			4	Positivo	Hospitalizado	Masculino	La Paz	urbano		No	Primaria	C/enf. base	No	No	No	No	No	No	No	No	>64mg/dL	26.2759	Highlands(>2500m)	None-Primary	Si
0	7800	66	7	7	0	7	0	0	0	0	0	0	0	30	89	36.8	8000	8	186000	24			70	5600			7	Positivo	Hospitalizado	Femenino	La Paz	urbano		No	Ninguno	C/enf. base	No	No	No	No	No	No	No	No	7-24mg/dL	17.9063	Highlands(>2500m)	None-Primary	No
0	4400	55	1	1	1	0	0	0	0	0	0	1	1	36	91	37	8700	13.2		48	130	5.3	47	4089			3	Positivo	Hospitalizado	Femenino	La Paz	urbano		No	Ninguno	C/enf. base	No	No	No	Si	No	No	No	No	25-64mg/dL	14.5455	Highlands(>2500m)	None-Primary	Si
7	20000	110	2	2	1	0	0	0	2	0	0	1	0	24	79	37.2	8300	16.5	207000	0	131	4.8	9	747			4	Positivo	Hospitalizado	Masculino	La Paz	urbano		No	Primaria	C/enf. base	No	No	No	No	No	No	Si	No	<=6mg/dL	16.5289	Highlands(>2500m)	None-Primary	Si
14	61000	164	2	2	2	0	0	0	0	0	0	0	0	30	92	39	21180	16.8	216000	16	140	3.85	8	1694.4	17	20	Continua internado	Positivo	Hospitalizado	Masculino	La Paz	urbano	2500-5000Bs	No	Universitaria	S/enf. base	No	No	No	No	No	No	No	No	7-24mg/dL	22.68	Highlands(>2500m)	Univ-Tech	Si
11	30000	119	1	1	0	0	1	0	1	0	0	0	0	74	75	37	32500	17.5	411000	0	130	4.5	14	1764	23	19	11	Positivo	Hospitalizado	Masculino	La Paz	urbano		No	Ninguno	S/enf. base	No	No	No	No	Si	Si	Si	No	<=6mg/dL	21.1849	Highlands(>2500m)	None-Primary	No
4	15000	89	3	3	0	0	0	0	0	0	0	0	3	22	90	36.4											7	Positivo	Hospitalizado	Femenino	Cbba	urbano				C/enf. base	No	No	Si	No	No	No	No	No	>64mg/dL	18.937	Highlands(>2500m)		No
8	25000	114	6	6	3	6	2	0	2	0	0	0	0	45	77	38	13000	11.5	210000	384	123	5.7			39	16	1	Positivo	Hospitalizado	Masculino	La Paz	urbano		No	Primaria	C/enf. base	Si	No	No	No	No	Si	Si	No	>64mg/dL	19.2367	Highlands(>2500m)	None-Primary	Si
12	67500	149	3	3	2	0	0	0	1	0	0	0	1	30	80	36.4	22000	16	404000	6	132	4.8					6	Positivo	Hospitalizado	Masculino	La Paz	urbano		No	Secundaria	C/enf. base	No	No	No	Si	No	No	No	No	<=6mg/dL	30.404	Highlands(>2500m)	Secondary	Si
10	26300	140	5	5	5	5	0	0	0	1	0	0	0	26	77	36.8	4400	14.7	263000	192	134	4.1			33	24	8	Positivo	Hospitalizado	Femenino	La Paz	urbano		No	Primaria	C/enf. base	No	Si	No	No	No	No	No	No	>64mg/dL	13.4184	Highlands(>2500m)	None-Primary	Si
9	43500	133	3	3	3	0	0	0	0	0	0	2	0	28	83	36.5	12800	13.1	300000	192	134	3.2			30	17	13	Positivo	Hospitalizado	Masculino	La Paz	urbano		No	Primaria	C/enf. base	No	No	No	No	No	No	Si	No	>64mg/dL	24.5916	Highlands(>2500m)	None-Primary	Si
16	46000	154	3	4	3	2	1	2	1	0	0	0	0	32	81	36.8	10800	17.2	276000	96	140.7	2.7	26	2808	27	28	3	Positivo	Hospitalizado	Femenino	La Paz	rural	2500-5000Bs	No	Escuela Técnica	S/enf. base	No	No	No	No	No	No	Si	Si	>64mg/dL	19.3962	Highlands(>2500m)	Univ-Tech	Si
1	9500	78	0	3	1	1	1	0	0	0	0	0	0	44	79	37.5	9290	14	151000	214			17	1610			5	Positivo	Hospitalizado	Masculino	La Paz	urbano	2500-5000Bs	No	Secundaria	S/enf. base	No	No	No	No	No	No	No	No	>64mg/dL	15.6147	Highlands(>2500m)	Secondary	Si
9	25000	131	3	3	0	0	0	0	1	0	0	0	3	30	88	38.8	6030	17.5	282000	112	133	4.8		640			14	Positivo	Hospitalizado	Femenino	La Paz	urbano	< 2500Bs	No	Primaria	S/enf. base	No	No	No	Si	No	No	No	No	>64mg/dL	14.5679	Highlands(>2500m)	None-Primary	No
11	36000	143	0	5	5	5	0	0	0	0	0	0	0	22	100	36.2	11100	12.2	188000	126	147	3.4	34.1	3780	107.9	183.7	10	Positivo	Hospitalizado	Femenino	La Paz	rural	>5000	No	Secundaria	S/enf. base	No	No	No	Si	No	No	No	No	>64mg/dL	17.6048	Highlands(>2500m)	Secondary	Si
9	26500	140	0	4	4	4	1	0	1	0	0	0	0	30	78	38.6	29920	13.8	397000	344	137	3.4		430			10	Positivo	Hospitalizado	Masculino	La Paz	urbano	< 2500Bs	No	Primaria	S/enf. base	No	No	No	No	Si	Si	Si	Si	>64mg/dL	13.5204	Highlands(>2500m)	None-Primary	Si
2	12000	92	0	0	0	0	0	0	0	0	0	0	0	25	92	37.3	12440	18.1	361000	1	138	3.2	29	3610			7	Positivo	Hospitalizado	Femenino	La Paz	urbano	2500-5000Bs	No	Secundaria	S/enf. base	No	No	No	No	No	No	No	No	<=6mg/dL	14.1777	Highlands(>2500m)	Secondary	No
5	23000	107	0	0	1	0	0	0	0	0	0	0	0	25	85	36.5	17610	14.6	230000	366	132	3.2	6	1070			5	Positivo	Hospitalizado	Femenino	La Paz	urbano	2500-5000Bs	No	Secundaria	S/enf. base	No	No	No	No	No	No	No	No	>64mg/dL	20.0891	Highlands(>2500m)	Secondary	Si
13	53000	160	0	2	0	0	0	0	0	0	0	0	2	25	92	37	19300	16.3	270000	338	135	2.9		910	23.1	23.6	8	Positivo	Hospitalizado	Masculino	La Paz	urbano	< 2500Bs	No	Secundaria	S/enf. base	No	No	No	Si	No	No	No	No	>64mg/dL	20.7031	Highlands(>2500m)	Secondary	No
12	45000	145	0	0	0	0	0	0	0	0	0	0	0	20	85	36.5	11000	8	300000	25	138	4		2200	25	30	3	Positivo	Cuidados intensivos	Masculino	La Paz	rural	< 2500Bs	No	Primaria	S/enf. base	No	No	No	Si	Si	No	No	No	25-64mg/dL	21.4031	Highlands(>2500m)	None-Primary	No
11	32000	143	7	7	2	0	0	0	0	0	0	0	2	24	80	36.5	7860	16	251000	21	139	3.5	14	1130	336.6	938.4	7	Positivo	Hospitalizado	Masculino	La Paz	urbano	2500-5000Bs	No	Secundaria	S/enf. base		No	No	Si	No	No	No	No	7-24mg/dL	15.6487	Highlands(>2500m)	Secondary	Si
8	5000	67	7	7	5	3	3	0	0	0	0	2	2	38	94	38	7800	9.7	288000	0	137	4	45	3510	43	13	9	Positivo	Hospitalizado	Femenino	Santa Cruz	urbano		No	Universitaria	C/enf. base	No	No	No	Si	No	No	No	No	<=6mg/dL	11.1383	Lowlands(<500m)	Univ-Tech	Si
14	45000		7	7	0	0	0	0	7	0	0	0	0	26	87	37	7220	14.7	290000	71	157	3.2	8	520	30	19	1	Positivo	Hospitalizado	Masculino	La Paz	urbano	2500-5000Bs	No	Secundaria	S/enf. base	No	No	No	No	No	No	No	No	>64mg/dL		Highlands(>2500m)	Secondary	No
1	10000		0	0	0	0	0	0	0	0	0	0	0	26	95	37	7970	12.4	257000	0	143	3.7	27	2320	23	54	8	Positivo	Hospitalizado	Masculino	La Paz	urbano	2500-5000Bs	No	Secundaria	S/enf. base	No	No	No	No	No	No	No	No	<=6mg/dL		Highlands(>2500m)	Secondary	No
4	17000	103	2	2	0	0	0	0	0	0	0	0	1	26	90	37	6720	15.1	313000	54	140	3.8	31.4	2120			4	Positivo	Hospitalizado	Masculino	La Paz	urbano	2500-5000Bs	No	Secundaria	S/enf. base	No	No	No	No	No	No	No	No	25-64mg/dL	16.0241	Highlands(>2500m)	Secondary	No
1	8500	80	0	0	1	0	0	0	0	0	0	0	0	26	87	36.5	14070	9.6	289000	151	141	3.5	16	2380	15.3	39.2	12	Positivo	Hospitalizado	Femenino	La Paz	urbano	2500-5000Bs	No	Secundaria	S/enf. base	No	No	No	No	No	No	No	No	>64mg/dL	13.2812	Highlands(>2500m)	Secondary	Si
12	42000	149	2	2	0	0	0	0	0	0	0	0	0	21	91	36.2	5290	17.8	333000	5	141	3.9	41.5	2200			3	Positivo	Hospitalizado	Masculino	La Paz	rural	< 2500Bs	No	Primaria	S/enf. base	No	No	No	No	No	No	No	No	<=6mg/dL	18.9181	Highlands(>2500m)	None-Primary	No
3	10500	95	4	4	2	2	2	0	2	2	2	0	1	40	82	37.3	9680	12.5	258000	339	144	3.9	41	3970			4	Positivo	Hospitalizado	Masculino	La Paz	rural	< 2500Bs	No	Primaria	C/enf. base	No	No	No	Si	No	No	No	Si	>64mg/dL	11.6343	Highlands(>2500m)	None-Primary	Si
9	30700	130	3	3	0	0	0	0	3	0	0	0	2	48	85	39.2	14730	15.6	275000	203	142	3.2	7	990			6	Positivo	Hospitalizado	Masculino	La Paz	urbano	< 2500Bs	No	Primaria	S/enf. base	No	No	No	Si	No	No	No	No	>64mg/dL	18.1657	Highlands(>2500m)	None-Primary	No
13	44000	155	1	1	1	0	0	0	0	0	0	0	1	21	98	36.1	17500	13.5	440000	24	138	4.1			12	15	11	Positivo	Hospitalizado	Femenino	Beni	urbano	< 2500Bs	No	Secundaria	S/enf. base	No	No	No	No	No	No	No	No	7-24mg/dL	18.3143	Lowlands(<500m)	Secondary	Si
0	7800	70	8	8	6	6	3	0	2	0	5	0	0	42	86	36	13250	8.9	607000	6	138	3.8	12	1500			6	Positivo	Hospitalizado	Femenino	Beni	urbano	< 2500Bs	Si	Secundaria	S/enf. base	No	No	No	Si	No	No	Si	Si	<=6mg/dL	15.9184	Lowlands(<500m)	Secondary	Si
10	33200	130	1	1	0	1	1	1	1	0	0	0	0	30	92	36.5	12500	13.1	356000	0	140	4.2	14	1750	24	20	3	Positivo	Hospitalizado	Masculino	Beni	urbano	2500-5000Bs	No	Secundaria	C/enf. base	No	No	No	No	No	No	No	Si	<=6mg/dL	19.645	Lowlands(<500m)	Secondary	No
0	7230	67	7	7	5	7	2	0	2	5	5	0	0	72	85	36.6	12380	11.7	460000	6	139	4.3	64	7900	15	34	7	Positivo	Hospitalizado	Masculino	Beni	urbano	2500-5000Bs	Si	Secundaria	S/enf. base	No	No	No	Si	No	No	Si	Si	<=6mg/dL	16.106	Lowlands(<500m)	Secondary	Si
0	9050	69	7	7	4	0	0	0	0	0	0	7	3	40	98	36.5	15200	9.6	305000	24	141	3.7	40	6080	11	12	2	Positivo	Hospitalizado	Femenino	Beni	urbano	2500-5000Bs	Si	Secundaria	S/enf. base	No	No	Si	No	No	No	No	No	7-24mg/dL	19.0086	Lowlands(<500m)	Secondary	Si
14	43000	157	2	8	1	1	1	1	1	1	0	0	0	34	76	37	8400	15	290000	192	133	4.2		1260	42	31	14	Positivo	Hospitalizado	Femenino	La Paz	urbano		Si	Secundaria	C/enf. base	No	No	No	No	Si	No	Si	No	>64mg/dL	17.4449	Highlands(>2500m)	Secondary	Si
1	9800	74	1	1	1	0	0	0	0	1	1	0	0	30	90	36.6											NO	Positivo	Hospitalizado	Femenino	La Paz	urbano		No	Ninguno	S/enf. base	Si	No	No	No	No	No	No	No	>64mg/dL	17.8963	Highlands(>2500m)	None-Primary	Si
14	42000	155	5	9	0	0	0	0	5	0	0	0	0	28	82	36	10300	8.9	520000	24	132	6.1		2163	12	7	6	Positivo	Hospitalizado	Femenino	La Paz	urbano		No	Secundaria	C/enf. base	No	No	No	No	No	No	No	No	7-24mg/dL	17.4818	Highlands(>2500m)	Secondary	No
7	21000	111	1	1	0	0	0	0	1	0	0	0	0	22	90	36.6	9800	12.7	493000	192				1960	23.5	13.4	11	Positivo	Hospitalizado	Masculino	La Paz	urbano		No	Primaria	S/enf. base	No	No	No	No	No	No	No	No	>64mg/dL	17.0441	Highlands(>2500m)	None-Primary	No
7	18500	110	4	4	4	4	4	0	3	0	0	0	0	37	73	37	5700	14.2	238000	48	136	5		2337	30	29	1	Positivo	Hospitalizado	Masculino	La Paz	urbano		No	Ninguno	C/enf. base	No	No	No	No	Si	Si	Si	No	25-64mg/dL	15.2893	Highlands(>2500m)	None-Primary	Si
7	17200	114	6	6	3	6	2	0	3	0	0	0	0	43	75	38		8	22000	96	126	2.5		6780	38	39	4	Positivo	Hospitalizado	Femenino	La Paz	urbano		No	Primaria	C/enf. base	No	No	No	Si	Si	No	Si	No	>64mg/dL	13.2348	Highlands(>2500m)	None-Primary	Si
0	5900	64	3	3	3	3	2	0	2	0	0	0	0	74	72		2600	11.2	550000	0	145	3.7		1456	263	46	5	Positivo	Hospitalizado	Masculino	La Paz	urbano		No	Ninguno	C/enf. base	No	No	No	Si	Si	Si	Si	No	<=6mg/dL	14.4043	Highlands(>2500m)	None-Primary	Si
10	31000	140	0	0	0	0	0	0	0	0	0	0	0	24	89	36.6	10200	8.2	620000	28	135	3.2		2754	19	23	35	Positivo	Hospitalizado	Masculino	La Paz	urbano		No	Ninguno	C/enf. base	No	No	No	No	No	No	No	No	25-64mg/dL	15.8163	Highlands(>2500m)	None-Primary	No
10	28000	138	2	2	2	0	0	0	0	0	0	2	2	22	82	37	1700	12.2	220000	43	138	3.8		1952	61	84	5	Positivo	Hospitalizado	Masculino	La Paz	urbano		No	Primaria	C/enf. base	No	No	No	No	No	No	No	No	25-64mg/dL	14.7028	Highlands(>2500m)	None-Primary	Si
0	4800	62	3	3	3	3	3	0	0	2	0	0	0	62	79	36.8	16800	11.5	528000	24	132	4.2		8400	32	22	28	Positivo	Hospitalizado	Masculino	La Paz	urbano		No	Ninguno	C/enf. base	No	No	No	No	Si	Si	Si	No	7-24mg/dL	12.487	Highlands(>2500m)	None-Primary	Si
9	23000	135	3	3	3	3	0	0	2	2	2	0	0	26	81	36.9	10600	6.9	304000	21	138	3.2		2156	63	29	3	Positivo	Hospitalizado	Femenino	La Paz	urbano		No	Primaria	C/enf. base	No	No	No	No	No	No	No	No	7-24mg/dL	12.62	Highlands(>2500m)	None-Primary	Si
1	9100	72	1	1	0	0	0	0	0	1	1	0	0	30	80	36	18300	14	310000	96	134	4		7137	26	14	21	Positivo	Hospitalizado	Femenino	La Paz	urbano		No	Ninguno	C/enf. base	No	No	No	No	No	No	No	No	>64mg/dL	17.554	Highlands(>2500m)	None-Primary	No
0	6700	66	4	4	3	2	1	0	0	0	0	0	0	63	69	36	5200	6.3	133000	0	126	4.4		2756	48	20	59	Positivo	Hospitalizado	Masculino	La Paz	rural		No	Ninguno	C/enf. base	No	No	No	No	Si	No	No	No	<=6mg/dL	15.3811	Highlands(>2500m)	None-Primary	Si
2	13300	93	3	3	3	3	2	0	2	3	3	0	0	38	96	37	8800	10.5	305000	0			19	1672	18	20	3	Positivo	Hospitalizado	Femenino	Beni	urbano	2500-5000Bs	No	Secundaria	S/enf. base	No	No	No	No	No	No	Si	Si	<=6mg/dL	15.3775	Lowlands(<500m)	Secondary	Si
2	4860	71	0	6	0	6	0	0	0	0	0	0	0	20	98	36.2	6250	9.6	364000	24			60	3750			45	Positivo	Hospitalizado	Femenino	Beni	rural	< 2500Bs	Si	Ninguno	C/enf. base	No	No	No	No	No	No	No	No	7-24mg/dL	9.64095	Lowlands(<500m)	None-Primary	No
1	9420	82	7	7	7	4	0	0	0	4	0	5	5	48	98	36.3	8150	10.3	350000	6			20	1630	13	15	3	Positivo	Hospitalizado	Femenino	Beni	urbano	>5000	No	Universitaria	C/enf. base	No	No	No	No	No	No	No	No	<=6mg/dL	14.0095	Lowlands(<500m)	Univ-Tech	Si
11	44000	156	3	3	3	3	0	3	0	3	0	0	3	24	99	39	5800	11.8	390000	12			20	1160	15	19	13	Positivo	Hospitalizado	Femenino	Beni	urbano	2500-5000Bs	Si	Secundaria	S/enf. base	Si	No	No	No	No	No	Si	No	7-24mg/dL	18.0802	Lowlands(<500m)	Secondary	Si
1	10065	80	1	1	1	1	1	0	0	0	1	0	0	48	91	38	11900	11	280000	12			15	1785	13	24	6	Positivo	Hospitalizado	Femenino	Beni	urbano	2500-5000Bs	Si	Secundaria	S/enf. base	No	No	No	Si	No	No	Si	Si	7-24mg/dL	15.7266	Lowlands(<500m)	Secondary	Si
9	37500	140	1	1	1	0	0	0	0	0	0	0	0	22	98	36.8	26000	13.1	235000	96			4	1040	16	25	4	Positivo	Hospitalizado	Masculino	Beni	urbano	2500-5000Bs	No	Secundaria	S/enf. base	No	No	No	No	No	No	No	No	>64mg/dL	19.1327	Lowlands(<500m)	Secondary	Si
13	50000	140	4	4	0	0	0	0	0	0	0	0	2	20	94	36	5970	9	325000	6	139.6	4.25	8	810	418	398	4	Positivo	Hospitalizado	Femenino	Oruro	urbano	2500-5000Bs	No	Secundaria	C/enf. base	No	No	No	Si	No	No	No	No	<=6mg/dL	25.5102	Highlands(>2500m)	Secondary	No
7	31000	112	2	2	2	0	0	0	0	0	0	0	0	32	88	36.5	21500	11	215000	314			7	1505			14	Positivo	Hospitalizado	Femenino	Oruro	urbano	2500-5000Bs	No	Secundaria	C/enf. base	No	No	No	No	No	No	No	No	>64mg/dL	24.713	Highlands(>2500m)	Secondary	Si
0	5400	58	5	7	5	0	1	0	0	0	0	0	2	34	90	38	11900	8.9	560000	135	136	4.8	24	2856				Positivo	Hospitalizado	Masculino	Oruro	rural	2500-5000Bs	No	Secundaria	C/enf. base	No	No	Si	Si	No	No	No	No	>64mg/dL	16.0523	Highlands(>2500m)	Secondary	Si
1	9900	76	3	3	3	0	0	0	0	0	0	3	2	29	98	38	8800	12.3	589000	6	134	3.1	59	5192			3	Positivo	Hospitalizado	Masculino	Santa Cruz	urbano	2500-5000Bs	No	Secundaria	S/enf. base	No	No	No	Si	No	No	No	No	<=6mg/dL	17.1399	Lowlands(<500m)	Secondary	Si
7	33000	131	2	2	2	0	0	0	0	0	0	0	0	25	97	37.8	26000	10.6	268000	12	135.4	3.9	13	3380	15	19	7	Positivo	Hospitalizado	Masculino	Santa Cruz	urbano	< 2500Bs	No	Secundaria	S/enf. base	No	No	No	Si	No	No	No	No	7-24mg/dL	19.2297	Lowlands(<500m)	Secondary	Si
8	47000	155	1	1	1	0	0	0	0	0	0	0	0	20	98	37	17600	13	351000	24							5	Positivo	Hospitalizado	Masculino	Santa Cruz	urbano	< 2500Bs	No	Secundaria	S/enf. base	No	No	No	No	No	No	No	No	7-24mg/dL	19.563	Lowlands(<500m)	Secondary	Si
0	9500	72	5	5	4	0	0	0	0	0	0	5	4	28	98	36.5	7200	11.3	520000	0	136	4.6	37	2664			6	Positivo	Hospitalizado	Femenino	Santa Cruz	urbano	< 2500Bs	No	Secundaria	S/enf. base	No	No	No	No	No	No	No	No	<=6mg/dL	18.3256	Lowlands(<500m)	Secondary	Si
0	8000	71	3	3	3	0	0	0	0	0	0	0	1	53	98	38.3	3300	10.5	208000	0	133	3.7	45	1485	21	43	4	Positivo	Hospitalizado	Femenino	Santa Cruz	urbano	< 2500Bs	No	Secundaria	S/enf. base	Si	No	No	No	No	No	No	No	<=6mg/dL	15.8699	Lowlands(<500m)	Secondary	Si
1	11000	87	2	2	2	0	0	0	0	0	0	2	1	34	98	38	7400	5.4	353000	12	139	2.6	45	3330	15	29	7	Positivo	Hospitalizado	Femenino	Santa Cruz	urbano	2500-5000Bs	No	Secundaria	C/enf. base	No	No	No	Si	No	No	No	No	7-24mg/dL	14.533	Lowlands(<500m)	Secondary	Si
1	11300	88	7	7	4	7	1	2	1	3	3	0	0	32	96	36.7	6700	11.5	226000	0	136	3.9	60	4020			7	Positivo	Hospitalizado	Masculino	Santa Cruz	urbano	2500-5000Bs	No	Secundaria	S/enf. base	Si	No	No	No	No	No	No	No	<=6mg/dL	14.5919	Lowlands(<500m)	Secondary	Si
3	12100	90	1	1	0	0	0	0	0	0	0	0	0	25	98	37	7900	12.4	323000	6			40	3160			1	Positivo	Hospitalizado	Masculino	Santa Cruz	urbano	< 2500Bs	No	Secundaria	S/enf. base	No	No	No	No	No	No	No	No	<=6mg/dL	14.9383	Lowlands(<500m)	Secondary	No
0	6900	64	1	1	0	0	0	0	0	0	0	0	0	33	98	36.7	9700	8.4	606000	0			49	4753			6	Positivo	Hospitalizado	Masculino	Santa Cruz	urbano	2500-5000Bs	No	Secundaria	S/enf. base	No	No	No	No	No	No	No	No	<=6mg/dL	16.8457	Lowlands(<500m)	Secondary	No
7	27000	126	14	7	5	0	0	0	0	0	0	0	0	26	98	37	11300	12.3	676000	6			34	3842			13	Positivo	Hospitalizado	Masculino	Santa Cruz	urbano	< 2500Bs	No	Secundaria	S/enf. base	No	No	No	No	No	No	No	No	<=6mg/dL	17.0068	Lowlands(<500m)	Secondary	Si
7	35800	137	5	3	0	0	0	0	0	0	0	0	0	19	99	37	17400	12.2	159000	128			14	2436			5	Positivo	Hospitalizado	Masculino	Santa Cruz	urbano	< 2500Bs	No	Secundaria	S/enf. base	No	No	No	No	No	No	No	No	>64mg/dL	19.074	Lowlands(<500m)	Secondary	No
0	8700	69	1	1	0	0	0	0	0	0	0	0	0	28	97	36.5	15500	10.5	356000	0	137	4.8	42	6510	22	31	3	Positivo	Hospitalizado	Masculino	Santa Cruz	urbano	< 2500Bs	No	Secundaria	S/enf. base	No	No	No	No	No	No	No	No	<=6mg/dL	18.2735	Lowlands(<500m)	Secondary	No
5	16700	140	2	2	1	0	0	0	0	0	0	0	1	23	99	36.8	8300	9.4	279000	96	138	3.4	20	1660			7	Positivo	Hospitalizado	Femenino	Santa Cruz	urbano	< 2500Bs	No	Secundaria	S/enf. base	No	No	No	Si	No	No	No	No	>64mg/dL	8.52041	Lowlands(<500m)	Secondary	Si
1	13000	88	10	10	7	10	5	0	0	3	0	0	2	38	96	37.7	31500	9.2	223000	192	131	4.3	19	6460	33	49	6	Positivo	Cuidados intensivos	Masculino	Santa Cruz	urbano	< 2500Bs	No	Secundaria	S/enf. base	No	No	No	Si	No	No	Si	Si	>64mg/dL	16.7872	Lowlands(<500m)	Secondary	Si
9	28000	145	5	5	4	0	0	0	0	0	0	0	2	28	92	37.8	11100	13.8	248000	384	133	2.3	14	1554	9.3	25.7	12	Positivo	Cuidados intensivos	Masculino	La Paz	urbano	< 2500Bs	No	Primaria	S/enf. base	No	No	No	Si	No	No	No	No	>64mg/dL	13.3175	Highlands(>2500m)	None-Primary	Si
2	13000		4	4	3	0	0	0	0	0	0	0	2	38	90	36.8	8650	16.4	313000	344	141	3	20	1710	17.2	33.2	5	Positivo	Cuidados intensivos	Femenino	La Paz	urbano	2500-5000Bs	Si	Ninguno	S/enf. base	No	No	No	Si	No	No	No	No	>64mg/dL		Highlands(>2500m)	None-Primary	Si
9	29000	141	5	5	5	0	0	0	0	0	0	0	5	25	94	36.1	19320	20	43000	161	136	2.3					7	Positivo	Cuidados intensivos	Femenino	La Paz	urbano	2500-5000Bs	No	Primaria	S/enf. base	No	No	No	Si	No	No	No	No	>64mg/dL	14.5868	Highlands(>2500m)	None-Primary	Si
0	11000	76	4	4	2	0	1	0	1	0	0	2	1		75	39.5	27000	7	112000	192	122	2.1	25	6750			1	Positivo	Cuidados intensivos	Masculino	Santa Cruz	rural	>5000	No	Primaria	S/enf. base	No	Si	No	Si	Si	Si	Si	No	>64mg/dL	19.0443	Lowlands(<500m)	None-Primary	Si
0	6300	68	0	0	0	0	0	0	0	0	0	0	0		99	36.7	4300	9.5	168000	0	158	4.3	55	2365	158	314	14	Positivo	Cuidados intensivos	Masculino	Santa Cruz	rural	< 2500Bs	No	Primaria	C/enf. base	No	No	No	No	No	No	No	No	<=6mg/dL	13.6246	Lowlands(<500m)	None-Primary	No
0	7600	64	2	5	2	1	1	0	1	1	1	1	1		68	37.8	10000	9	114000	0	136	4.5	18	1800	33	42	45	Positivo	Cuidados intensivos	Femenino	Santa Cruz	rural	2500-5000Bs	No	Secundaria	S/enf. base	Si	Si	No	Si	Si	Si	Si	No	<=6mg/dL	18.5547	Lowlands(<500m)	Secondary	Si
1	7500	77	14	14	7	5	1	0	7	0	0	3	3		86	37	13100	9.7	466000	0	174	4.6	30	1600	36	26		Positivo	Cuidados intensivos	Masculino	Santa Cruz	urbano	2500-5000Bs	No	Secundaria	C/enf. base	No	No	Si	No	No	No	No	No	<=6mg/dL	12.6497	Lowlands(<500m)	Secondary	Si
0	5200	66	7	7	7	5	0	0	3	0	0	3	3	60	90	38.5	16400	8.5	358000	0	137	4.8	13	2132	50	38		Positivo	Cuidados intensivos	Femenino	Santa Cruz	urbano	< 2500Bs	No	Secundaria	C/enf. base	No	No	No	Si	Si	No	Si	Si	<=6mg/dL	11.9376	Lowlands(<500m)	Secondary	Si
0	6500	59		2	0	0	0	0	0	0	0	0	0	29	98	36.8	24100	11.7	452000	0	134	4.4	29	7100	31	14	10	Positivo	Cuidados intensivos	Masculino	Santa Cruz	rural	2500-5000Bs	No	Primaria	C/enf. base	No	No	Si	No	No	No	No	No	<=6mg/dL	18.6728	Lowlands(<500m)	None-Primary	No
6	28300		3	3	0	0	0	0	2	0	0	0	1	29	96	36.5	12000	10.4	408000	0	136	3.6	16	1920	29	23		Positivo	Cuidados intensivos	Femenino	Santa Cruz	urbano	2500-5000Bs	No	Secundaria	S/enf. base	No	No	No	No	No	No	No	No	<=6mg/dL		Lowlands(<500m)	Secondary	No
[truncated: 10 more columns]

## Sheet: legend
Variables	explanation
Age (years)
Weight (grams)
Height (cm)
Dias de sintomas antes de la atencion medica	days from symptoms onset until medical attention
Dias de sintomas antes del diagnostico	days from symptoms onset until diagnosis
Dias de fiebre	days with Fever
Dias de Tos	days with Cough
Dias de Dificultad Respiratoria	days with Breathing difficulty
Dias de dolor faringeo	days with pharyngeal pain
Dias de fatiga	days with Fatigue
Dias de rinorrea	days with Rhinorrea
Dias congestión nasal	days with Nasal Congestion'
Dias de Diarrea	days with Diarrhea
Dias de vomitos	days vomiting
FR/min al ingreso	Respiratory frequency at entrance
SpO2 al ingreso	Oxygen saturation at entrance
Temperatura °C	temperature at entrance
Glob Blancos totales	WBC
Hb ingreso	Hemoglobin
Plaquetas	Platelets
PCR mg/dL Ingreso	CRP
Na Ingreso	Sodium at entrance
K ingreso	Potassium at entrance
%Linfocitos	% lymphocytes
Linf totales	Total Lymphocytes
ALT	enzyme at entrance
AST	enzyme at entrance
DIAS DE INTERNACION	days since admitted to the hospital
COVID + (PCR-RT)	PCR test for COVID
Hosp/ UTIP/ UCINT	Hospitalized or admitted to ICU
Sexo	Sex
Ciudad	City
Area de vivienda	Rural/urban site of living
Ingresos Familiares	Household income
Vacuna Influenza Vigente	Vaccinated (Influenza)
Educacion padres	Parental education
base1	Underlying disease C = yes, S = Not
Eritema Faringeo	Pharyngeal erythema
Lesiones cutaneas	Cutaneous lesions
Movimientos epilepticos	Epileptic movements
Deshidratacion	Dehydration
Cianosis	Cyanosis
Alet nasal	Nasal Flaring
Esterto crep	Crepitant rales
Sibilancias	Wheezing
pcr_reac1	CRP categorized
bmi	body mass index
altitud	highlands or lowlands
educa1	Parental education collapsed
fiebre	Fever reported
tos	Cough
difresp	Breathing difficulty
dolorfar	Pharyngeal pain
fatiga	Fatigue
rinorrea	Rhinorrea
congnasal	Nasal Congestion
diarrea	Diarrhea
vomito	Vomiting
hospital1	Hospitalized or admitted to ICU (binomial)
dead1	Alive/deceased
